# Supplementary material for: Manipulable Electronic and Optical Properties of Two-Dimensional MoSTe/MoGe2N4 van der Waals Heterostructures
Source: Nanomaterials (Basel). 2021 Dec 8;11(12):3338. doi: 10.3390/nano11123338 (PMC8709393; doi:10.3390/nano11123338)
Supplement: Supplementary file 1 [file nanomaterials-11-03338-s001.zip]

Archive with 1 entries (1 files):
- nanomaterials-1473357-supplementary.pdf
